# Supplementary material for: Sudden Infant Death Associated with Rhinovirus Infection
Source: Viruses. 2024 Mar 27;16(4):518. doi: 10.3390/v16040518 (PMC11054477; doi:10.3390/v16040518)
Supplement: Supplementary file 1 [file viruses-16-00518-s001.zip]

Archive with 1 entries (1 files):
- viruses-2903432-supplementary.pdf
